# Supplementary material for: Celda: a Bayesian model to perform co-clustering of genes into modules and cells into subpopulations using single-cell RNA-seq data
Source: NAR Genom Bioinform. 2022 Sep 13;4(3):lqac066. doi: 10.1093/nargab/lqac066 (PMC9469931; doi:10.1093/nargab/lqac066)
Supplement: lqac066_Supplemental_Files [file lqac066_supplemental_files.zip]

Archive with 2 entries (2 files):
- 20220701_celda_Supplement.pdf
- celda_2021.pdf
